# Supplementary material for: Curcumin Inhibits α-Synuclein Aggregation by Acting on Liquid–Liquid Phase Transition
Source: Foods. 2024 Apr 23;13(9):1287. doi: 10.3390/foods13091287 (PMC11083653; doi:10.3390/foods13091287)
Supplement: Supplementary file 1 [file foods-13-01287-s001.zip]

Archive with 1 entries (1 files):
- foods-2938642-supplementary.pdf
